# Supplementary material for: Preparation, Optical, and Heat Resistance Properties of Phenyl-Modified Silicone Gel
Source: Polymers (Basel). 2024 Dec 24;17(1):9. doi: 10.3390/polym17010009 (PMC11722829; doi:10.3390/polym17010009)
Supplement: Supplementary file 1 [file polymers-17-00009-s001.zip]

Archive with 1 entries (1 files):
- polymers-3318455-supplementary.pdf
